# Supplementary material for: A large-scale genome-wide cross-trait analysis reveals shared genetic architecture between Alzheimer’s disease and gastrointestinal tract disorders
Source: Commun Biol. 2022 Jul 18;5:691. doi: 10.1038/s42003-022-03607-2 (PMC9293965; doi:10.1038/s42003-022-03607-2)
Supplement: Supplementary file 3 — Supplementary Data 1-29 [file 42003_2022_3607_MOESM3_ESM.xlsx]

## Sheet: Table-of-contents
		Table of contents
	S/N	Description
	1	Supplementary Data I: Description of GWAS datasets analysed in this study
	2	Supplementary Data 2: Showing no significant sample overlap between AD and GIT traits (based on gencov intercept)
	3	Supplementary Data 3: Replication: Genetic correlation of AD with GIT disorders
	4	Supplementary Data 4: Test for concordant SNP effects between AD (with APOE region) and GIT traits
	5	Supplementary Data 5: Replication: Primary test for concordant SNP effects between AD and GIT disorders
	6	Supplementary Data 6: Replication: Primary test for concordant SNP effects between AD and GIT disorders
	7	Supplementary Data 7: Summary of cross-traits LDSC correlation analysis between PGM and other GIT traits
	8	Supplementary Data 8: SNPs reaching genome-wide significance in the meta-analysis of AD and GERD GWAS
	9	Supplementary Data 9: Independent SNPs and loci reaching genome-wide suggestive association in the GWAS meta-analysis of AD and GERD
	10	Supplementary Data 10: Sentinel SNPs for AD associated with GIT disorders and vise versa
	11	Supplementary Data 11: SNPs and loci reaching genome-wide significance in the meta-analysis of AD and PUD GWAS
	12	Supplementary Data 12: SNPs and loci replicated in the meta-analysis of AD and PUD GWAS
	13	Supplementary Data 13: Independent SNPs and loci reaching suggestive association in the meta-analysis of AD and PUD GWAS
	14	Supplementary Data 14: SNPs reaching genome-wide significance in the Meta-analyis of AD and PGM GWAS
	15	Supplementary Data 15: SNPs reaching genome-wide suggestive association for AD and PGM in the GWAS meta-analysis
	16	Supplementary Data 16: Other traits associated with 6p21.32 (near HLA-DRA)
	17	Supplementary Data 17: Other traits associated with 17q21.32 (near ZNF652 and PHB)
	18	Supplementary Data 18: Genomic regions shared by AD with PGM and GERD GWAS
	19	Supplementary Data 19: MR analysis results of the association between AD and GIT disorders
	20	Supplementary Data 20: Genome-wide significant genes for Alzheimer's disease
	21	Supplementary Data 21: Genome-wide significant genes for GERD GWAS
	22	Supplementary Data 22: Genome-wide significant genes for PGM
	23	Supplementary Data 23: AD and GERD shared genes reaching genome-wide significance in the FCP analysis
	24	Supplementary Data 24: Comparing Fisher's with Weighted Stouffer's method in combining p-values for AD and GERD shared genes
	25	Supplementary Data 25: AD and PGM shared genes reaching genome-wide significance in the FCP analysis
	26	Supplementary Data 26: Significantly enriched pathways for Alzheimer's disease and gastroesophageal reflux disease
	27	Supplementary Data 27: Significantly enriched pathways for Alzheimer's disease and medicines for peptic ulcer or gastroesophageal reflux disease (PGM)
	28	Supplementary Data 28: Significantly enriched pathways for GERD
	29	Supplementary Data 29: Significantly enriched pathways for AD

## Sheet: Supplementary Data 1
	Supplementary Data I: Description of GWAS datasets analysed in this study
	Data	Cases	control	n	1/cases = a	1/control = b	a+b	n(eff)	Ancestry	Phenotype source/definition	Source (link)	Publication or website link
	AD (Jansen et al 2019)	71880	383378	455258	1.39121e-05	2.60839e-06	1.65205e-05	242124	European	Clinically diagnosed and UKB AD-by-proxy 24	https://ctg.cncr.nl/documents/p1651/AD_sumstats_Jansenetal_2019sept.txt.gz	https://www.nature.com/articles/s41588-018-0311-9%C2%A0
	GERD-UKBB_QSKIN An et al 2019	71522	261079	332601	1.39817e-05	3.83026e-06	1.7812e-05	224568		Data from the UKB and the QSKIN study 26	https://figshare.com/articles/GERD_GWAS_summary/8986589	https://www.nature.com/articles/s41467-019-11968-2
	PUD (Wu et al 2021)	16666	439661	456327	6.00024e-05	2.27448e-06	6.22769e-05	64229.3		UKB data code described in Wu et al 202125*	https://cnsgenomics.com/data/wu_et_al_2021_nc/1_PUD_summary	https://www.nature.com/articles/s41467-021-21280-7
	PGM (Wu et al 2021)	90175	366152	456327	1.10895e-05	2.73111e-06	1.38207e-05	289422		Medications for GERD and PUD UKB data 25*	https://cnsgenomics.com/data/wu_et_al_2021_nc/3_PGM_summary	https://www.nature.com/articles/s41467-021-21280-7
	Gastritis-duodenitis Phecode 535 (Lee Lab)	28941	378124	407065	3.45531e-05	2.64464e-06	3.71977e-05	107534		Full European data subset from the Lee Lab	ftp://share.sph.umich.edu:21/UKBB_SAIGE_HRC/PheCode_535_SAIGE_MACge20.txt.vcf.gz	Lee Lab (https://www.leelabsg.org/resources)
	IBS (Wu et al 20213)	28518	426803	455321	3.50656e-05	2.343e-06	3.74086e-05	106927		UKB data code described in Wu et al 202125*	https://cnsgenomics.com/data/wu_et_al_2021_nc/4_IBS_summary	https://www.nature.com/articles/s41467-021-21280-7
	Diverticulosis Phecode 562 (Lee Lab)	27311	334783	362094	3.66153e-05	2.98701e-06	3.96023e-05	101004		Full European data subset from the Lee Lab	ftp://share.sph.umich.edu:21/UKBB_SAIGE_HRC/PheCode_562_SAIGE_MACge20.txt.vcf.gz	Lee Lab (https://www.leelabsg.org/resources)
	IBD (Wu et al 2021)	7045	449282	456327	0.000141945	2.22577e-06	0.00014417	27744.9		UKB data code described in Wu et al 202125*	https://cnsgenomics.com/data/wu_et_al_2021_nc/5_IBD_summary	https://www.nature.com/articles/s41467-021-21280-7
	GORD (Wu et al 2021)	54854	401473	456327	1.82302e-05	2.49083e-06	2.0721e-05	193041	European	UKB data code described in Wu et al 202125*	https://cnsgenomics.com/data/wu_et_al_2021_nc/2_GORD_summary	https://www.nature.com/articles/s41467-021-21280-7
	PUD Phecode 531 (Lee Lab)	7436	401525	408961	0.000134481	2.4905e-06	0.000136971	29203.2		Full European data subset from the Lee Lab	ftp://share.sph.umich.edu:21/UKBB_SAIGE_HRC/PheCode_531_SAIGE_MACge20.txt.vcf.gz	Lee Lab (https://www.leelabsg.org/resources)
	Lansoprazole (Watanabe et al 2019)	13559	266884	280443	7.37518e-05	3.74695e-06	7.74987e-05	51613.8		UKB treatment/medication code: lansoprazole 33	https://atlas.ctglab.nl/ukb2_sumstats/20003_1140864752_logistic.EUR.sumstats.MACfilt.txt.gz	https://www.nature.com/articles/s41588-019-0481-0
	Gastritis-duodenitis (Watanabe et al 2019)	14477	286314	300791	6.90751e-05	3.49267e-06	7.25678e-05	55120.9		Main ICD10: K29 Gastritis and duodenitis 33	https://atlas.ctglab.nl/ukb2_sumstats/41202_K29_logistic.EUR.sumstats.MACfilt.txt.gz	https://www.nature.com/articles/s41588-019-0481-0
	IBS Phecode 564.1 (Lee Lab)	5548	334783	340331	0.000180245	2.98701e-06	0.000183232	21830.2		Full European data subset from the Lee Lab	ftp://share.sph.umich.edu:21/UKBB_SAIGE_HRC/PheCode_564.1_SAIGE_MACge20.txt.vcf.gz	Lee Lab (https://www.leelabsg.org/resources)
	Diverticular disease (Watanabe et al 2019 33)	14028	286763	300791	7.1286e-05	3.4872e-06	7.47732e-05	53495.1		Main ICD10: K57 Diverticular disease 33	https://atlas.ctglab.nl/ukb2_sumstats/41202_K57_logistic.EUR.sumstats.MACfilt.txt.gz	https://www.nature.com/articles/s41588-019-0481-0
	IBD (Liu et al 2015)	12882	21770	34652	7.76277e-05	4.59348e-05	0.000123562	32372.3		Data from the IBD genetic consortium34	ftp://ftp.sanger.ac.uk/pub/consortia/ibdgenetics/iibdgc-trans-ancestry-filtered-summary-stats.tgz	https://www.nature.com/articles/ng.3359
	Effective sample size, where N eff = 4/(1/N cases+1/Nctrls).

## Sheet: Supplementary Data 2
	Supplementary Data 2: Showing no significant sample overlap between AD and GIT traits (based on gencov intercept)
	Phenotype 1	Phenotype 2	Gencov	Gencov
			int	se
	AD (Jansen et al 2019) Excluding APOE and MHC regions	AD (Jansen et al 2019 1) Excluding APOE and MHC regions	1	0.01
		AD (Jansen et al 2019 1) with APOE region	1	0.01
		GERD-UKBB_QSKIN An et al 2019 2	0.01	0.01
		PUD (Wu et al 20213)	0	0.01
		PGM (Wu et al 20213)	0.02	0.01
		Gastritis-duodenitis Phecode 535 (Lee Lab)	0.01	0.01
		IBS (Wu et al 20213)	0	0.01
		Diverticulosis Phecode 562 (Lee Lab)	0	0.01
		IBD (Wu et al 20213)	0.01	0
		GORD (Wu et al 20213)	0	0.01
		PUD Phecode 531 (Lee Lab)	0	0
		Lansoprazole (Watanabe et al 2019 4)	0.01	0.01
		Gastritis-duodenitis (Watanabe et al 2019 4)	0.01	0.01
		IBS Phecode 564 (Lee Lab)	0	0
		Diverticular disease (Watanabe et al 2019 4)	0	0.01
		IBD (Liu et al 2015 5)	0.01	0.01
	AD: Alzheimer’s disease, GIT: gastro-intestinal tract, GERD: gastroesophageal reflux disease, GORD: gastroesophageal reflux disease, PUD: peptic ulcer disease, PGM: medications for GERD and PUD, IBS: irritable bowel syndrome, IBD: Inflammatory bowel disease, MHC: major histocompatibility complex, gencov_int: genetic covariance intercept, se: standard error.

## Sheet: Supplementary Data 3
	Supplementary Data 3: Replication: Genetic correlation of AD with GIT disorders
	Trait 1	Trait 2	rg	se	P
	AD (Jansen et al 2019 1) Excluding APOE and MHC regions	GORD (Wu et al 20213)	0.19	0.03	2.92 × 10-9
		PUD Phecode 531 (Lee Lab)	0.19	0.07	4.43 × 10-3
		Lansoprazole (Watanabe et al 2019 4)	0.24	0.06	4.15 × 10-5
		Gastritis-duodenitis (Watanabe et al 2019 4)	0.34	0.07	1.50 × 10-6
		IBS Phecode 564.1 (Lee Lab)	0.23	0.07	8.81 × 10-4
		Diverticular disease (Watanabe et al 2019 4)	0.14	0.05	2.88 × 10-3
		IBD (Liu et al 2015 5)	0.03	0.03	4.11 × 10-1
	Trait 1	Trait 2	rg	se	P
	AD (Jansen et al 2019 1) with APOE region	GORD (Wu et al 20213)	0.18	0.04	3.82 × 10-6
		PUD Phecode 531 (Lee Lab)	0.19	0.06	1.69 × 10-3
		Lansoprazole (Watanabe et al 2019 4)	0.25	0.06	3.42 × 10-5
		Gastritis-duodenitis (Watanabe et al 2019 4)	0.28	0.07	1.10 × 10-4
		IBS Phecode 564.1 (Lee Lab)	0.21	0.07	2.60 × 10-3
		Diverticular disease (Watanabe et al 2019 4)	0.13	0.04	4.09 × 10-3
		IBD (Liu et al 2015 5)	0.02	0.03	4.72 × 10-1
	AD: Alzheimer’s disease, GIT: gastro-intestinal tract, GORD: gastroesophageal reflux disease, PUD: peptic ulcer disease, IBS: irritable bowel syndrome, IBD: Inflammatory bowel disease, rg: genetic correlation, se: standard error, P: P-value, MHC: major histocompatibility complex.

## Sheet: Supplementary Data 4
	Supplementary Data 4: Test for concordant SNP effects between AD (with APOE region) and GIT traits
	Trait 1	Trait 2	Direction	SNP sets ratio	Ppermuted
	AD (Jansen et al 2019 1) with APOE region	GERD-UKBB_QSKIN An et al 2019 2	+	144/144	0.001*
		PUD (Wu et al 20213)	+	137/144	0.001*
		PGM (Wu et al 20213)	+	144/144	0.001*
		Gastritis-duodenitis Phecode 535 (Lee Lab)	+	144/144	0.001*
		IBS (Wu et al 20213)	+	134/144	0.001*
		Diverticulosis Phecode 562 (Lee Lab)	+	111/144	0.001*
		IBD (Wu et al 20213)	+	42/144	0.025*
	AD: Alzheimer’s disease, GIT: gastro-intestinal tract, GERD: gastroesophageal reflux disease, PUD: peptic ulcer disease, IBS: irritable bowel syndrome, PGM: medications for GERD and PUD, IBD: Inflammatory bowel disease, SNP: single nucleotide polymorphism, P: P-value, MHC: major histocompatibility complex. * The number of SNP subsets with nominally significant concordant effects is significantly …

## Sheet: Supplementary Data 5
	Supplementary Data 5: Replication: Primary test for concordant SNP effects between AD and GIT disorders
	Trait 1	Trait 2	Direction	SNP sets ratio	Ppermuted
	AD (Jansen et al 2019 1) Excluding APOE and MHC regions	GORD (Wu et al 20213)	+	144/144	0.001*
		PUD Phecode 531 (Lee Lab)	+	37/144	0.017*
		Lansoprazole (Watanabe et al 2019 4)	+	96/144	0.001*
		Gastritis-duodenitis (Watanabe et al 2019 4)	+	126/144	0.001*
		IBS Phecode 564.1 (Lee Lab)	+	44/144	0.018*
		Diverticular disease (Watanabe et al 2019 4)	+	98/144	0.001*
		IBD (Liu et al 2015 5)	+	21/144	0.0699
	AD: Alzheimer’s disease, GIT: gastro-intestinal tract, GORD: gastroesophageal reflux disease, PUD: peptic ulcer disease, IBS: irritable bowel syndrome, IBD: Inflammatory bowel disease, SNP: single nucleotide polymorphism, P: P-value, MHC: major histocompatibility complex. * The number of SNP subsets with nominally significant concordant effects is significantly MORE than expected by chance, indic…

## Sheet: Supplementary Data 6
	Supplementary Data 6: Replication: Primary test for concordant SNP effects between AD and GIT disorders
	Trait 1	Trait 2	Direction	SNP sets ratio	Ppermuted
	GORD (Wu et al 20213)	AD (Jansen et al 2019 1) excluding APOE and MHC regions	+	137/144	0.001*
	PUD Phecode 531 (Lee Lab)		+	70/144	0.008*
	Lansoprazole (Watanabe et al 2019 4)		+	120/144	0.001*
	Gastritis-duodenitis (Watanabe et al 2019 4)		+	124/144	0.001*
	IBS Phecode 564.1 (Lee Lab)		+	33/144	0.037*
	Diverticular disease (Watanabe et al 2019 4)		+	109/144	0.001*
	IBD (Liu et al 2015 5)		+	14/144	0.084
	AD: Alzheimer’s disease, GIT: gastro-intestinal tract, GERD: gastroesophageal reflux disease, PUD: peptic ulcer disease, IBS: irritable bowel syndrome, PGM: medications for GERD and PUD, IBD: Inflammatory bowel disease, SNP: single nucleotide polymorphism, P: P-value, MHC: major histocompatibility complex. * The number of SNP subsets with nominally significant concordant effects is significantly …

## Sheet: Supplementary Data 7
	Supplementary Data 7: Summary of cross-traits LDSC correlation analysis between PGM and other GIT traits
	Trait 1	Trait 2	rg	se	z	p	h2_obs	h2_obs_se	h2_int	h2_int_se	gcov_int	gcov_int_se
	Peptic ulcer disease and GERD medication (PGM)	Gastroesophageal reflux disease (GERD)	0.9854	0.005939	165.91	0	0.0671	0.0025	1.0439	0.0089	0.8259	0.0078
		Gastritis-and-duodenitis	0.7604	0.083347	9.1238	7.256e-20	0.0076	0.0017	1.013	0.0069	0.1465	0.0057
		Peptic ulcer disease and GERD medication	1	3.051e-07	3277600	0	0.0464	0.0016	1.0387	0.0085	1.0387	0.0085
		Peptic ulcer disease	0.7595	0.035595	21.337	5.1403e-101	0.0106	0.0013	1.0134	0.0071	0.4034	0.0058
		Irritable bowel syndrome	0.6429	0.040186	15.999	1.2948e-57	0.0151	0.0014	1.0012	0.0068	0.1126	0.0058
		Diverticular disease-K57	0.2875	0.038392	7.4897	6.901e-14	0.026	0.0024	1.009	0.0083	0.0557	0.006
		Lansoprazole medication	0.9597	0.059406	16.155	1.0544e-58	0.0118	0.0018	1.0046	0.007	0.3307	0.0056
		Inflammatory bowel disease (IBD)	0.0429	0.034224	1.2521	0.21055	0.3252	0.037	1.0546	0.0135	0.0114	0.0063
	GERD: gastroesophageal reflux disease, PUD: peptic ulcer disease, IBS: irritable bowel syndrome, PGM: medications for GERD and PUD, IBD: Inflammatory bowel disease, rg: genetic correlation, se: standard error, P: P-value, h2_obs: SNP-based heritability on the observed scale, h2_int: heritability intercept, gcov_int: genetic covariance intercept

## Sheet: Supplementary Data 8
					Supplementary Data 8: SNPs reaching genome-wide significance in the meta-analysis of AD and GERD GWAS
	GWAS: genome-wide association studies, AD: Alzheimer’s disease, GERD: Gastroesophageal reflux disease, Chr: Chromosome, SNP: Single nucleotide polymorphism, EA: Effect allele, NEA: Non-effect allele, FE PVALUE: Fixed effect meta-analysis P-value, GERD P value: P-value for the GERD GWAS, AD PVALUE: P-value for the AD GWAS, RE: Random effect model of meta-analysis, RE2: Modified Random effect model…
	SNP	EA	NEA	Chr	BP	GERD P Value	AD P Value	FE P Value	I SQUARE	RE2 P Value
	rs12058296	A	C	1	66402424	1.743e-05	3.22105e-05	7.42063e-08	85.7463	1.04632e-08
	rs2503185	G	A	1	66461401	9.601e-07	0.000953005	1.74775e-06	91.9285	3.44456e-08
	rs12561863	A	T	1	190897608	1.052e-07	0.005758	0.000850491	96.019	1.68161e-08
	rs3774745	T	C	3	50204745	1.637e-07	0.000255385	1.83351e-07	92.7421	2.01363e-09
	rs34440469	A	G	3	70897294	7.927e-08	0.00577552	0.435402	97.1795	4.3844e-08
	rs8067459	C	T	17	47444113	0.04478	2.14928e-07	2.66294e-08	0	3.0652e-08
	rs2584662	C	A	17	47470487	0.01016	1.53667e-07	6.42785e-09	0	7.71882e-09
	rs11083749	T	C	19	45384105	0.03135	2.46003e-07	2.26015e-08	0	2.62845e-08
	rs1132899	T	C	19	45448036	0.005528	5.41093e-08	3.04987e-05	94.9996	1.19346e-08
	rs117501883	A	G	19	45841296	0.03781	7.12996e-08	7.71065e-09	0	8.95978e-09
	rs76692930	T	C	19	45875851	0.000832	3.18434e-06	2.81717e-08	50.2167	3.50893e-08
	rs2310752	A	G	1	66392405	6.547e-06	0.00014476	3.36543e-07	88.6514	2.43647e-08
	rs2997084	G	C	1	66393732	2.873e-06	0.000150378	2.72562e-07	89.7016	1.68161e-08
	rs7528604	A	G	1	66407352	2.744e-06	0.000193577	3.89014e-07	89.9215	2.25001e-08
	rs3009872	C	T	1	66411400	3.241e-06	0.000189306	4.02192e-07	89.7102	2.50205e-08
	rs10800996	A	C	1	190941420	1.173e-07	0.007713	0.00101578	95.832	3.44456e-08
	rs12691509	G	A	1	190941510	1.381e-07	0.00444665	0.184138	97.0456	3.35375e-08
	rs10920851	C	G	1	190941518	1.254e-07	0.00431285	0.182635	97.0643	3.01427e-08
	rs1046953	T	C	3	50197097	2.151e-07	0.0012316	1.64836e-06	93.1109	1.25802e-08
	rs12631337	A	G	3	50198537	3.972e-07	0.000773603	1.03249e-06	92.4764	1.36152e-08
	rs3774749	T	C	3	50207227	2.337e-07	0.000646197	7.36693e-07	92.7771	7.63429e-09
	rs3774750	G	C	3	50208406	2.648e-07	0.000670237	7.94949e-07	92.7266	8.70498e-09
	rs3774751	T	G	3	50209053	1.848e-07	0.0010293	1.24833e-06	93.1152	9.6696e-09
	rs34877766	G	A	3	50234126	1.986e-07	0.00333806	5.96234e-06	93.4915	3.09571e-08
	rs4688745	C	T	3	50240338	9.568e-08	0.00127573	1.30532e-06	93.6094	6.02982e-09
	rs2236942	C	G	3	50248807	1.675e-07	0.00209649	3.02284e-06	93.4504	1.63776e-08
	rs2282749	C	T	3	50250837	1.43e-07	0.00263925	3.95762e-06	93.6389	1.7729e-08
	rs2073044	T	C	6	32338986	3.076e-05	1.43295e-05	0.00832256	96.5756	3.17939e-08
	rs9268399	A	G	6	32340236	4.738e-05	2.18878e-07	0.000542858	96.8179	7.49849e-10
	rs9268429	G	A	6	32345052	0.0002887	5.29252e-07	0.000916604	96.3378	9.17452e-09
	rs8180673	T	C	6	32347532	0.0003052	1.75366e-07	0.000300046	96.3296	3.21951e-09
	rs8180672	G	A	6	32347533	0.0003054	2.0345e-07	0.000331351	96.3159	3.76556e-09
	rs3817966	C	T	6	32367847	0.0001992	9.17583e-08	0.000206066	96.4886	1.22825e-09
	rs2076523	C	T	6	32370835	6.739e-05	8.10802e-08	0.000228743	96.7815	3.92144e-10
	rs3806156	T	G	6	32373698	6.763e-05	1.01808e-07	0.000266163	96.7652	4.82487e-10
	rs9268495	T	A	6	32375371	0.0004773	6.21608e-08	9.67748e-05	96.1728	1.86232e-09
	rs9268496	A	G	6	32375374	0.0004822	9.85963e-08	0.000133447	96.1302	2.97708e-09
	rs9268497	A	G	6	32375424	0.0004778	5.37707e-08	9.2642e-05	96.2249	1.51229e-09
	rs9268515	C	G	6	32379295	0.0001909	1.78707e-07	0.000540777	96.5862	2.01363e-09
	rs9268528	G	A	6	32383108	0.0002275	1.25492e-06	0.000733003	96.0773	1.97081e-08
	rs9268542	G	A	6	32384721	0.0002213	2.9588e-06	0.00152084	96.0995	3.73238e-08
	rs9268544	A	G	6	32385453	0.0002304	3.28431e-06	0.00160022	96.0645	4.3844e-08
	rs9268545	C	T	6	32385750	0.0002331	2.42262e-06	0.00130591	96.0967	3.26538e-08
	rs28895026	C	T	6	32391695	0.04257	1.47703e-07	1.78398e-08	0	2.05839e-08
	rs2395175	A	G	6	32405026	7.367e-05	1.20421e-07	0.000548488	96.8413	6.41747e-10
	rs9268831	C	T	6	32427748	0.0002735	1.02002e-07	0.000147091	96.3076	1.81446e-09
	rs9268833	T	C	6	32428062	0.00113	7.97675e-08	9.96923e-05	95.8951	4.52148e-09
	rs9268834	A	C	6	32428079	0.0009745	6.64545e-08	9.1913e-05	95.9628	3.39206e-09
	rs9268835	A	G	6	32428115	0.0009362	9.58524e-08	0.000121208	95.9494	4.64128e-09
	rs112572344	G	T	6	32473495	1.643e-05	4.898e-07	0.471345	97.6872	4.46391e-10
	rs116384287	T	C	6	32482031	7.197e-06	4.677e-05	0.957325	97.2937	1.3979e-08
	rs115630465	A	G	6	32482032	1.436e-06	2.001e-05	0.991898	97.5776	1.59306e-09
	rs78733108	G	A	6	32517511	3.579e-05	8.767e-06	0.828464	97.2858	1.43526e-08
	rs114680412	A	G	6	32520248	3.432e-05	2.177e-05	0.900628	97.1714	3.09571e-08
	rs115706291	A	G	6	32520256	2.991e-05	2.179e-05	0.917286	97.1914	2.70976e-08
	rs116384190	G	A	6	32520337	3.806e-05	8.775e-06	0.746526	97.2789	1.47363e-08
	rs77122291	A	G	6	32559019	0.0001737	3.54139e-06	0.00230842	96.1852	4.0449e-08
	rs28366267	C	A	6	32559781	0.0002086	3.51649e-06	0.00226405	96.1288	4.88342e-08
	rs28366315	T	C	6	32561207	0.00018	2.90806e-06	0.0407895	96.8568	2.78282e-08
	rs28366328	G	A	6	32561766	0.0001836	3.55157e-06	0.0024579	96.1836	4.3844e-08
	rs17191234	C	A	6	32564681	0.0002991	7.38912e-07	0.001168	96.3033	1.2916e-08
	rs28366341	C	G	6	32564784	0.00034	5.30249e-07	0.000709314	96.2301	1.04632e-08
	rs28366344	C	T	6	32564813	0.000324	6.3946e-07	0.000616613	96.1574	1.22531e-08
	rs28366353	G	A	6	32565004	0.0002926	1.99217e-07	0.000295708	96.2995	3.57391e-09
	rs28366362	C	T	6	32565213	0.0003394	9.07767e-07	0.000768039	96.0995	1.82041e-08
	rs28752490	A	G	6	32567897	0.0006252	1.18499e-07	0.000160471	96.0919	3.96754e-09
	rs585305	T	G	6	32572048	0.0002351	2.42581e-06	0.0103458	96.5861	3.01427e-08
	rs614348	C	T	6	32573877	0.0006266	4.65532e-07	0.000407057	95.9498	1.5535e-08
	rs643889	T	A	6	32575918	0.000682	1.35096e-07	0.000168216	96.031	5.02017e-09
	rs482205	G	T	6	32576009	0.0006568	1.01869e-07	0.000144387	96.0888	3.66847e-09
	rs482162	C	T	6	32576019	0.0006488	9.47238e-08	0.000137677	96.0966	3.39206e-09
	rs560530	A	G	6	32577222	0.0005567	2.24004e-07	0.000478619	96.2373	6.69613e-09
	rs536810	T	C	6	32577497	0.0003466	2.99632e-07	0.000555896	96.3038	6.35419e-09
	rs13207945	C	T	6	32579708	0.008711	1.28485e-07	4.68488e-05	94.5113	4.3844e-08
	rs12523808	T	A	6	32579775	0.008742	1.33201e-07	4.74384e-05	94.4974	4.50398e-08
	rs3104419	T	C	6	32580136	0.008928	1.13027e-07	4.09412e-05	94.4821	3.93785e-08
	rs2858861	T	C	6	32580331	0.008877	7.56107e-08	3.11231e-05	94.5856	2.56942e-08
	rs521539	A	G	6	32581973	0.0007953	6.64362e-07	0.000626275	95.8718	2.93502e-08
	rs685810	G	A	6	32584952	0.0002371	8.03892e-07	0.000938826	96.3141	1.04632e-08
	rs28383312	T	C	6	32587090	0.000523	9.9247e-08	0.000145382	96.1502	2.97708e-09
	rs9271411	A	G	6	32587661	0.0002194	2.92644e-06	0.00199368	96.1289	4.26808e-08
	rs9271511	A	G	6	32589483	0.0002242	2.89709e-06	0.00200385	96.1332	4.15495e-08
	rs9271544	A	C	6	32590120	0.0002184	3.21547e-06	0.00214986	96.1225	4.62694e-08
	rs9271549	C	T	6	32590248	0.0002195	3.30126e-06	0.00219455	96.1206	4.75339e-08
	rs9271605	A	G	6	32591448	0.000241	3.15649e-06	0.00204925	96.0967	4.88342e-08
	rs9271607	G	A	6	32591566	0.0002406	2.7824e-06	0.00188899	96.1107	4.26808e-08
	rs1129735	T	C	6	32605295	0.0001765	2.54846e-06	0.00174731	96.2157	2.85789e-08
	rs28383413	A	G	6	32608417	0.0002223	1.52265e-06	0.00157209	96.2644	2.07801e-08
	rs9274975	G	T	6	32642187	0.00686	5.07308e-08	2.6746e-05	94.83	1.43526e-08
	rs9275100	G	A	6	32649308	0.00791	7.86307e-08	3.43321e-05	94.6778	2.37264e-08
	rs9275110	C	T	6	32649723	0.007951	7.70662e-08	3.38224e-05	94.6807	2.37264e-08
	rs9275111	T	G	6	32649735	0.007956	7.61833e-08	3.35261e-05	94.6823	2.3105e-08
	rs9275122	C	T	6	32650233	0.008153	8.4918e-08	3.64907e-05	94.6684	2.56942e-08
	rs2516006	C	T	6	32650268	0.005966	8.6978e-08	4.8267e-05	94.902	2.25001e-08
	rs9275134	G	C	6	32650612	0.004217	5.90623e-08	4.10604e-05	95.1913	1.07421e-08
	rs9275140	A	G	6	32651018	0.007705	1.03984e-07	3.28418e-05	94.5179	3.09571e-08
	rs3021062	T	C	6	32651741	0.008302	7.58057e-08	3.19694e-05	94.6373	2.37264e-08
	rs3021061	G	C	6	32651839	0.008336	7.99978e-08	3.38029e-05	94.6378	2.50205e-08
	rs3021060	C	G	6	32651846	0.008344	8.10183e-08	3.41202e-05	94.6359	2.56942e-08
	rs3021059	T	C	6	32652344	0.008026	1.07576e-07	2.90628e-05	94.4026	3.35375e-08
	rs9275156	C	T	6	32652486	0.00836	9.27218e-08	2.65405e-05	94.4145	2.93502e-08
	rs9275171	G	A	6	32653972	0.008479	5.86052e-08	2.55321e-05	94.642	1.91933e-08
	rs9275182	T	C	6	32654390	0.008982	5.18636e-08	2.34976e-05	94.6365	1.7729e-08
	rs2856688	T	G	6	32654640	0.008454	5.04035e-08	2.39761e-05	94.7065	1.59507e-08
	rs2856683	G	T	6	32655218	0.008413	6.00734e-08	2.73698e-05	94.6816	1.91933e-08
	rs9275308	A	T	6	32665255	0.003341	3.12278e-07	0.000196765	95.2114	4.88342e-08
	rs9275313	T	G	6	32665759	0.003554	2.51523e-07	0.000160332	95.1912	4.15495e-08
	rs9275338	T	A	6	32667343	0.002646	1.33284e-07	5.84259e-05	95.1927	1.59507e-08
	rs9275360	T	A	6	32667937	0.005575	5.49079e-08	6.05721e-05	95.2816	1.22531e-08
	rs2647045	A	G	6	32668100	0.00301	1.97367e-07	9.59925e-05	95.1625	2.70976e-08
	rs9275382	C	T	6	32668831	0.001478	5.95569e-07	0.000436671	95.5725	4.62694e-08
	rs17709919	G	C	17	47399600	0.03213	3.32596e-07	3.18606e-08	0	3.69533e-08
	rs12951873	C	T	17	47403553	0.03328	4.1958e-07	4.16536e-08	0	4.81975e-08
	rs12948660	C	G	17	47403740	0.03217	3.73441e-07	3.58232e-08	0	4.15253e-08
	rs12185242	C	A	17	47407071	0.02951	4.39703e-07	3.96002e-08	0	4.59764e-08
	rs12937404	G	T	17	47444421	0.04705	2.23798e-07	2.96067e-08	0	3.39904e-08
	rs2671654	G	A	17	47468011	0.009626	2.89886e-07	1.19803e-08	0	1.4352e-08
	rs2412099	A	G	17	47469186	0.009214	1.77905e-07	6.99227e-09	0	8.41084e-09
	rs2671657	A	G	17	47473616	0.01026	2.39727e-07	1.06018e-08	0	1.26836e-08

## Sheet: Supplementary Data 9
		Supplementary Data 9: Independent SNPs and loci reaching genome-wide suggestive association in the GWAS meta-analysis of AD and GERD
	GWAS: genome-wide association studies, AD: Alzheimer’s disease, GERD: Gastroesophageal reflux disease, Chr: Chromosome, SNP: Single nucleotide polymorphism, EA: Effect allele, NEA: Non-effect allele, FE PVALUE: Fixed effect meta-analysis P-value, GERD P value: P-value for the GERD GWAS, AD PVALUE: P-value for the AD GWAS, RE: Random effect model of meta-analysis, RE2: Modified Random effect model…
	SNP	Chr	BP	EA	NEA	GERD P Value	AD P Value	FE P Value	I SQUARE	RE2 P Value	Key-P-data	Reproduced or in strong LD
	rs2840677	1	66333877	A	T	1.16e-05	0.00573	7.45e-07	51.4846	8.9e-07	#	Reproduced SNP		#
	rs35021135	1	66400197	A	G	0.000184	0.000419	4.47e-06	80.619	1.18e-06	#	Reproduced SNP		#
	rs10753964	1	190941173	G	A	1.1e-07	0.0122	0.107	96.8301	7e-08	#	SNP is in strong LD with rs12561863; r2 = 0.85		#
	rs34626131	1	207880977	C	A	0.0248	2.54e-05	2.25e-06	0	2.56e-06	#			#
	rs4147104	1	207882194	A	G	0.025	1.02e-06	2.63e-07	57.6656	3.1e-07	#	Reproduced SNP		#
	rs10929072	2	234086900	T	C	0.0185	6.66e-06	4.82e-07	0	5.57e-07	#			#
	rs2008877	3	50162291	G	T	1.31e-07	0.0113	3.24e-05	94.0929	8.31e-08	#			#
	rs9831967	3	50217234	C	T	4.9e-07	0.00351	8.26e-06	92.9354	7.62e-08	#	SNP is in high LD with rs3774745, r2 = 0.66		#
	rs7225787	17	47428573	C	A	0.0477	4.13e-07	5.48e-08	0	6.27e-08	#	strong LD with rs8067459: r2 = 0.97		#
	rs2584663	17	47468147	A	G	0.00549	9.11e-06	3.22e-07	21.3995	3.83e-07	#	strong LD with rs2584662: r2 = 0.81		#
	rs77342107	1	160354447	T	A	0.00843	4.6e-05	2.33e-06	19.0872	2.71e-06	#	Found in GWAS-PW
	rs7517289	1	161101890	C	A	0.0316	3.25e-06	0.000254	92.2438	2.77e-06	#
	rs111677930	1	6989416	G	T	0.0382	4.1e-06	4.55e-07	0	5.18e-07	#
	rs3009868	1	66354680	A	G	6.95e-06	0.000864	3.21e-06	89.7332	2.12e-07	#
	rs12744291	1	66362971	G	A	4.57e-06	0.0166	0.000138	91.8168	2.77e-06	#
	rs4255357	1	66399895	G	A	1.58e-05	0.00019	6.05e-07	87.5076	6.09e-08	#
	rs7531270	1	66413731	A	G	0.00011	0.000169	1.21e-06	82.4067	2.95e-07	#
	rs1690543	1	83132585	C	G	0.0229	8.06e-05	7.55e-06	0	8.56e-06	#
	rs12038685	1	165185777	T	C	3.25e-06	0.00867	5.29e-05	91.9441	1.01e-06	#
	rs10798083	1	187063993	C	T	0.0142	7.02e-05	4.81e-06	0	5.52e-06	#
	rs9425664	1	187284355	A	T	2.67e-06	0.0149	9.24e-05	92.1181	1.49e-06	#
	rs7537669	1	207875537	C	T	0.0139	7.91e-05	5.28e-06	0	6.06e-06	#
	rs6698744	1	209231689	C	T	2.35e-05	0.0019	1.26e-05	88.459	9.59e-07	#
	rs12116805	1	214423797	A	T	2.35e-05	0.00963	0.000113	89.6766	6.7e-06	#
	rs61829244	1	239949266	G	A	0.000338	0.00341	3.76e-06	0	4.34e-06	#
	rs58440677	1	242056556	C	T	0.000175	0.00402	3.29e-06	0	3.83e-06	#
	rs112280548	2	37463860	A	C	0.0186	3.5e-05	2.78e-06	0	3.18e-06	#
	rs11887534	2	44066247	C	G	1.12e-05	0.0108	0.000121	90.9278	4.19e-06	#
	rs58696272	2	53159492	T	C	1.9e-06	0.0316	0.378	96.2433	1.83e-06	#
	rs56193389	2	60645605	G	C	0.00522	9.06e-05	5.28e-06	57.9691	6.23e-06	#
	rs55650463	2	107634954	G	T	3.57e-05	0.000322	1.71e-06	86.2805	2.41e-07	#
	rs13399760	2	124960421	G	A	0.000101	0.00032	2.9e-06	83.6472	6.07e-07	#
	rs72993680	2	154864058	G	A	0.0069	2.03e-05	1.02e-06	38.1068	1.2e-06	#
	rs10490031	2	229981613	T	C	0.00093	6.29e-05	1.04e-06	68.0032	1.27e-06	#
	rs2271960	3	49878078	C	T	2.63e-05	0.00234	1.87e-05	88.3872	1.45e-06	#
	rs12488237	3	56114861	C	T	1.91e-05	0.000617	1.8e-06	86.2854	2.87e-07	#
	rs1452213	3	56369509	T	G	0.000151	0.000987	1.09e-05	83.2615	2.31e-06	#
	rs7431380	3	57450988	G	T	0.00732	0.000162	8.09e-06	36.4564	9.36e-06	#
	rs6801977	3	70887150	A	G	7.22e-06	0.011	0.443	96.182	4.19e-06	#
	rs2597302	3	70917189	T	G	2.42e-07	0.011	0.514	96.933	2.24e-07	#
	rs7623497	3	84666585	A	G	2.38e-05	0.00411	3.78e-05	88.9355	2.43e-06	#
	rs1362828	3	177638605	C	G	1.33e-05	0.00593	0.254	96.0898	4.09e-06	#
	rs1993638	4	18012023	C	G	7.79e-06	0.0445	9.28e-06	77.2243	1.98e-06	#
	rs11736765	4	23512757	A	T	1.35e-05	0.0353	1.21e-06	0	1.37e-06	#
	rs17779809	4	31210154	A	G	2.76e-06	0.00393	1.49e-05	91.4869	3.97e-07	#
	rs10008844	4	63293686	A	G	0.000173	0.00895	4.87e-06	0	5.58e-06	#
	rs7656438	4	104109829	T	C	7.76e-06	0.0102	2.89e-07	0	3.38e-07	#
	rs4957096	5	746870	C	A	4.98e-05	0.0398	5.86e-06	0	6.57e-06	#
	rs17206516	5	84157559	G	C	0.0025	3.99e-05	0.00721	94.6956	3.32e-06	#
	rs366437	5	102605601	T	C	0.00148	0.000228	4.89e-06	65.1048	5.84e-06	#
	rs377531843	5	104851167	C	A	3.63e-05	0.0207	2.31e-06	0	2.63e-06	#
	rs10900828	5	133836294	T	G	5.68e-06	0.033	4.86e-06	75.3263	1.15e-06	#
	rs2337988	5	140191306	G	A	0.00533	1.29e-05	0.152	95.9714	2.5e-06	#
	rs13161502	5	153686366	C	G	0.0363	1.65e-06	0.000151	92.3634	1.53e-06	#
	rs76792388	5	179629485	C	A	0.0203	7.51e-05	6.99e-06	0	7.95e-06	#
	rs200971	6	27858904	T	C	1.07e-05	0.00567	0.26	96.1471	3.5e-06	#
	rs76825012	6	28276743	T	C	0.000288	0.00118	2.52e-05	83.0791	5.58e-06	#
	rs9462027	6	34797241	A	G	1.93e-06	0.012	0.467	96.45	1.74e-06	#
	rs76981546	6	47889051	C	T	0.00437	6.17e-05	2.03e-06	39.1764	2.39e-06	#
	rs79971615	6	69625497	T	C	0.0334	1.2e-05	1.17e-06	0	1.33e-06	#
	rs9401134	6	98199541	C	G	0.0325	2.96e-06	3.07e-07	0	3.52e-07	#
	rs511490	6	133568151	T	C	0.000291	0.00036	0.0339	95.333	5.44e-06	#
	rs150689437	7	1473923	G	A	2.19e-05	0.00511	0.0447	95.4148	3.32e-06	#
	rs146817114	7	2478609	A	G	7.15e-05	0.000325	1.3e-06	80.958	3.26e-07	#
	rs2705608	7	3559826	A	C	2.09e-06	0.0201	0.000137	92.6541	1.49e-06	#
	rs4416738	7	3612845	G	C	9.54e-06	0.0217	0.000275	91.2264	7.62e-06	#
	rs79221452	7	12202897	C	T	0.000183	0.000666	0.0701	95.5368	6.04e-06	#
	rs10950394	7	12263587	T	C	0.00128	3.39e-05	0.00454	94.8369	2.25e-06	#
	rs148663018	7	40096077	G	A	2.62e-06	0.00556	0.327	96.519	8.45e-07	#
	rs117342224	7	86327467	A	G	1.46e-05	0.0313	0.00528	93.5998	9.39e-06	#
	rs6465759	7	99587980	T	C	0.0323	4.28e-06	4.5e-07	0	5.15e-07	#
	rs41295942	7	100218631	T	C	0.0138	3.57e-05	1.81e-06	0	2.08e-06	#
	rs149676605	7	100465439	C	T	0.0329	1.72e-05	1.71e-06	0	1.94e-06	#
	rs10281070	7	106615571	A	T	0.0301	4.84e-05	4.73e-05	78.4997	9.64e-06	#
	rs150757052	7	157435615	T	C	1.56e-05	0.00992	0.000119	90.5738	4.3e-06	#
	rs73169236	7	158882706	T	C	6.97e-06	0.0108	8.64e-05	91.3271	2.37e-06	#
	rs35135015	8	27044821	A	G	0.00233	3.48e-05	6.51e-07	37.3937	7.78e-07	#
	rs2565067	8	27331119	A	G	0.0441	1.79e-05	2.4e-06	0	2.7e-06	#
	rs80295492	8	34215967	T	G	1.23e-05	0.00674	0.0153	95.1505	2.37e-06	#
	rs61702591	8	68315565	T	C	0.00567	9.08e-05	1.7e-06	0	1.97e-06	#
	rs4737840	8	68439797	G	C	8.81e-05	0.00173	2.08e-05	85.9549	2.84e-06	#
	rs9772671	8	68511900	A	G	4.97e-05	0.00861	0.000132	88.3207	9.89e-06	#
	rs7006811	8	103267099	G	A	9.38e-05	0.00163	2.08e-05	86.013	3.5e-06	#
	rs10105117	8	139346178	G	A	0.0003	5.53e-05	0.0126	95.7048	8.89e-07	#
	rs79832570	8	145097720	C	T	0.0254	3e-06	0.000265	92.6128	2.19e-06	#
	rs11195329	10	112561907	T	C	0.000182	0.00113	1.5e-05	82.7602	3.24e-06	#
	rs7915681	10	121133388	A	T	0.00427	0.00012	6.22e-06	60.7876	7.31e-06	#
	rs28719480	10	125799645	C	G	0.00132	0.000648	7.94e-06	51.3232	9.35e-06	#
	rs116949260	11	32309829	T	C	0.00102	3.31e-05	0.00683	95.1683	1.38e-06	#
	rs141703432	11	40843076	A	T	0.00119	0.000362	6.63e-06	66.2205	7.88e-06	#
	rs2231884	11	65656564	T	C	0.00249	2.37e-06	0.000665	94.9593	2.95e-07	#
	rs34565850	11	85836356	A	G	0.0373	3.2e-06	3.79e-07	0	4.32e-07	#
	rs4559697	11	121439878	A	G	0.00415	0.00016	6.48e-06	54.1608	7.59e-06	#
	rs12311304	12	15389637	C	T	3.07e-07	0.00614	1.69e-05	93.4588	9.54e-08	#
	rs67193874	12	15520729	T	G	2.71e-05	0.0118	0.000152	89.8806	8.24e-06	#
	rs55919244	12	19203582	T	G	0.000209	0.00971	6.86e-06	0	7.82e-06	#
	rs773116	12	56486159	A	G	9.5e-07	0.0151	7.94e-05	93.0178	6.55e-07	#
	rs775631	12	67644656	A	T	0.000222	0.00528	3.92e-06	0	4.53e-06	#
	rs149024127	12	111493951	C	T	7.62e-05	0.00407	0.73	95.7855	9.64e-06	#
	rs11065822	12	111600134	T	G	4.1e-07	0.0263	0.0832	96.4158	3.59e-07	#
	rs4885712	13	80839476	G	C	0.000299	7.88e-05	7.58e-07	77.2995	9.41e-07	#
	rs76757485	14	25502275	T	G	0.00134	0.000115	2.91e-06	70.0582	3.5e-06	#
	rs8004563	14	32959451	G	A	0.00107	0.00019	0.514	95.8764	7.62e-06	#
	rs17123293	14	51437891	G	A	1.06e-05	0.0016	8.91e-06	89.6666	5.77e-07	#
	rs117944015	14	52889825	T	C	0.0486	2.74e-06	3.64e-07	0	4.12e-07	#
	rs4902175	14	63168547	G	A	0.0272	1.99e-05	2.97e-06	16.9642	3.4e-06	#
	rs7154692	14	92311084	A	G	0.013	1.79e-06	0.0534	96.0522	8.23e-07	#
	rs71430765	14	92984678	G	C	0.0104	1.54e-05	8.38e-07	0.0559698	9.78e-07	#
	rs4906063	14	101637366	T	C	1.36e-05	0.0166	0.000234	90.8227	8.24e-06	#
	rs11633890	15	36991780	T	C	1.73e-06	0.0134	0.48	96.5139	1.38e-06	#
	rs2469226	15	77246990	A	T	0.014	3.64e-05	2.2e-06	0	2.54e-06	#
	rs2469204	15	77256130	G	T	0.00327	3.68e-05	1.1e-06	47.1896	1.31e-06	#
	rs12900395	15	77310345	G	C	0.0198	4.33e-05	3.5e-06	0	4e-06	#
	rs34843303	15	79234470	C	T	0.0435	5.57e-05	7.99e-06	0	8.94e-06	#
	rs2270288	16	8875529	T	G	0.00581	3.01e-05	0.00262	93.682	7.05e-06	#
	rs13337451	16	19794347	A	G	0.00692	4.39e-05	1.26e-06	0	1.47e-06	#
	rs67693285	16	30623979	G	T	0.00113	7.4e-06	0.00188	95.2662	4.28e-07	#
	rs4889490	16	30823047	T	G	0.000974	9.06e-06	0.00216	95.303	4.61e-07	#
	rs34815052	16	51162881	T	C	1.43e-05	0.0241	9.44e-07	0	1.08e-06	#
	rs12926985	16	70831787	C	T	0.000795	0.000117	1.99e-06	71.8768	2.41e-06	#
	rs2343702	16	77520482	G	T	1.12e-05	0.0203	6.25e-07	0	7.18e-07	#
	rs1974701	17	11395143	T	C	0.000718	0.000509	1.34e-06	0	1.57e-06	#
	rs2969211	17	11439334	G	T	1.14e-05	0.0251	5.72e-06	72.0262	1.53e-06	#
	rs2297508	17	17715317	C	G	0.00331	0.000137	4.91e-06	56.4496	5.79e-06	#
	rs9972911	17	47177747	T	C	0.00133	0.000236	5.43e-06	68.3945	6.47e-06	#
	rs9896800	17	47293329	C	T	0.0213	1.69e-06	0.000177	92.9349	1.12e-06	#
	rs850522	17	47316259	G	A	0.0121	1.75e-05	1.04e-06	0	1.21e-06	#
	rs146264265	17	47321968	A	G	1.91e-05	0.00129	8.01e-06	88.3026	8.03e-07	#
	rs12601665	17	47322264	G	C	0.00709	5.15e-05	2.42e-06	26.7543	2.82e-06	#
	rs12952749	17	47323666	A	G	0.041	7.06e-07	8.02e-08	0	9.21e-08	#
	rs9897429	17	47518378	G	A	0.0038	0.000346	4.42e-06	0	5.09e-06	#
	rs2526377	17	56410041	G	A	0.0112	9.13e-07	0.000155	93.8008	4.07e-07	#
	rs4479315	17	60163811	G	A	0.00113	0.00188	6.98e-06	0	8.04e-06	#
	rs116133272	17	61576846	G	C	3.61e-05	0.00941	0.000109	88.8017	7.62e-06	#
	rs72874964	18	20764273	A	G	0.0177	2.62e-05	1.69e-06	0	1.94e-06	#
	rs79616419	18	36535089	A	T	0.00537	9.01e-05	6.11e-06	62.7579	7.23e-06	#
	rs113701968	18	36537045	A	T	0.0143	4.73e-05	2.76e-05	80.1757	5.44e-06	#
	rs76124729	18	52834273	G	A	8.22e-06	0.0212	0.000232	91.418	5.73e-06	#
	rs77262239	18	52887944	G	A	1.04e-06	0.0241	0.000135	93.1318	8.89e-07	#
	rs139992005	18	52992136	A	G	2.04e-05	0.0122	0.000166	90.1537	7.62e-06	#
	rs72928904	18	53103368	G	C	0.000115	0.00412	5.81e-05	85.7788	9.64e-06	#
	rs117077746	18	62162999	T	G	2.28e-06	0.016	0.408	96.3578	2.08e-06	#
	rs8084367	18	69900152	G	A	0.000362	0.000365	0.732	96.0381	5.58e-06	#
	rs75311711	19	13291191	T	A	9.3e-05	0.00261	2.87e-05	85.836	3.88e-06	#
	rs34068189	19	18466840	C	T	4.81e-06	0.012	9.92e-05	91.5655	2.37e-06	#
	rs3859570	19	18510925	C	T	0.00469	8.43e-07	0.0659	96.5308	1.84e-07	#
	rs10854166	19	18652844	G	A	7.82e-05	0.00313	0.699	95.842	9.64e-06	#
	rs12983940	19	19516431	G	A	1.01e-05	0.0216	7.02e-07	0	8.06e-07	#
	rs8112940	19	33345945	A	G	0.0373	6.66e-05	8.33e-06	0	9.35e-06	#
	rs7245939	19	33480076	C	T	0.000747	0.00149	6.28e-06	14.1983	7.33e-06	#
	rs76842537	19	34390978	A	G	0.0004	0.00196	3.9e-05	80.5608	9.89e-06	#
	rs55715017	19	44549793	C	T	0.000137	0.000188	1.33e-06	80.0948	3.78e-07	#
	rs35385129	19	45162189	A	C	0.0124	1.93e-06	0.000284	93.6829	8.23e-07	#
	rs111278137	19	45215081	A	G	0.0128	2.46e-05	0.00202	93.0989	8.03e-06	#
	rs4803766	19	45371168	A	G	0.0119	1.36e-06	6.37e-08	0	7.54e-08	#
	rs2288912	19	45449199	G	C	0.00838	2.07e-05	0.00183	93.5073	6.04e-06	#
	rs7251460	19	45506772	T	A	0.0474	2.67e-06	3.52e-07	0	3.99e-07	#
	rs9749077	19	45514701	G	T	0.00717	3.25e-07	0.000106	94.5702	9.28e-08	#
	rs201269048	19	45574113	G	T	0.0161	1.13e-06	0.000416	94.1297	4.96e-07	#
	rs139290129	19	45587406	C	T	0.0225	1.44e-07	4.06e-05	93.7508	1.1e-07	#
	rs75824242	19	45588045	T	C	0.0142	6.69e-06	0.00109	93.6099	2.5e-06	#
	rs117783785	19	45699187	G	A	0.00913	2.67e-06	0.000651	94.1895	7.43e-07	#
	rs73036524	19	45752898	C	T	0.0397	3.05e-05	3.68e-06	0	4.13e-06	#
	rs545753812	19	45911267	G	A	0.00118	3.94e-06	4.4e-08	46.8817	5.44e-08	#
	rs113934205	19	45978909	A	G	0.000402	4.57e-05	5.86e-07	76.3936	7.26e-07	#
	rs11670136	19	46357313	C	T	9.88e-05	0.000218	1.8e-06	83.3122	3.97e-07	#
	rs12979278	19	49218602	C	T	0.0134	6.07e-05	4.29e-06	0	4.92e-06	#
	rs6125601	20	36240021	A	G	0.00223	4.28e-06	8.61e-08	42.1489	1.05e-07	#
	rs28534573	20	36247902	A	T	0.000265	7.69e-05	8.2e-07	79.0263	1.02e-06	#
	rs79898116	20	36271356	C	G	0.00013	0.00176	2.42e-05	84.7051	4.09e-06	#
	rs6024927	20	55099470	T	C	0.0126	2.85e-06	1.56e-07	0	1.83e-07	#
	rs75360143	20	60477359	A	C	0.023	4.6e-05	3.64e-06	0	4.14e-06	#
	rs1297211	21	16328956	C	G	1.06e-05	0.0126	0.000119	90.8887	4.09e-06	#
	rs368196	21	27531267	C	T	0.022	1.1e-05	0.000784	92.5187	6.7e-06	#
	rs467207	21	39996082	A	G	1.78e-05	0.0139	0.000173	90.4615	7.24e-06	#

[truncated: 20 more sheets: Supplementary Data 10, Supplementary Data 11, Supplementary Data 12, Supplementary Data 13, Supplementary Data 14, Supplementary Data 15, Supplementary Data 16, Supplementary Data 17, Supplementary Data 18, Supplementary Data 19, Supplementary Data 20, Supplementary Data 21, Supplementary Data 22, Supplementary Data 23, Supplementary Data 24, Supplementary Data 25, Supplementary Data 26, Supplementary Data 27, Supplementary Data 28, Supplementary Data 29]
